# Supplementary material for: Synthesis of Metastable Ternary Pd-W and Pd-Mo Transition Metal Carbide Nanomaterials
Source: Molecules. 2021 Nov 2;26(21):6650. doi: 10.3390/molecules26216650 (PMC8588312; doi:10.3390/molecules26216650)
Supplement: Supplementary file 1 [file molecules-26-06650-s001.zip]

Archive with 1 entries (1 files):
- molecules-1426527-supplementary.pdf
